# Supplementary material for: Improving GPU-accelerated adaptive IDW interpolation algorithm using fast kNN search
Source: Springerplus. 2016 Aug 22;5(1):1389. doi: 10.1186/s40064-016-3035-2 (PMC4993747; doi:10.1186/s40064-016-3035-2)
Supplement: Supplementary file 1 — 10.1186/s40064-016-3035-2 cudaAIDW_kNN: Source code of the improved GPU-accelerated adaptive IDW algorithm. [file 40064_2016_3035_MOESM1_ESM.cu]

/*
 * GPU-accelerated AIDW interpolation algorithm using fast kNN
 *
 * Implemented with / without CUDA Shared Memory
 * Two versions: Naive, Tiled (Shared Memory), on 
 * Single precision
 *
 * By Dr.Gang Mei
 *
 * Created on 2015.11.06, China University of Geosciences, 
 *                        gang.mei@cugb.edu.cn
 * Revised on 2015.12.14, China University of Geosciences, 
 *                        gang.mei@cugb.edu.cn
 * 
 *********************************************************************
 * Related publications:
 *  1) "Evaluating the Power of GPU Acceleration for IDW Interpolation Algorithm"
 *     http://www.hindawi.com/journals/tswj/2014/171574/
 *  2) "Accelerating Adaptive IDW Interpolation Algorithm on a Single GPU"
 *     http://arxiv.org/abs/1511.02186
 *********************************************************************
 * To use "fast math" in VS 2010, do the following:
 *  1) View -> Property Page
 *  2) Configuration Properties -> CUDA C/C++ -> Host ->  
 *     -> Use Fast Math -> Yes (-use_fast_math)
 *
 * Compiled with VS2010, CUDA7.0, CC3.5
 * -Use Fast Math-
 */

#include <cmath>
#include <stdio.h>
#include <stdlib.h>     
#include <time.h>       
#include <iostream>
#include <ctime>
#include <fstream>
#include <string>
#include <math.h>

#include <thrust\scan.h>
#include <thrust\sort.h>
#include <thrust\fill.h>
#include <thrust\pair.h>
#include <thrust\tuple.h>
#include <thrust\unique.h>
#include <thrust\reduce.h>
#include <thrust\extrema.h>
#include <thrust\sequence.h>
#include <thrust\device_ptr.h>
#include <thrust\host_vector.h>
#include <thrust\device_vector.h>

using namespace std;
#include "cuda_runtime.h"
#include "device_launch_parameters.h"

#define BLOCK_SIZE  1024

#define kNN 15
#define a1 1.5
#define a2 2.0
#define a3 2.5
#define a4 3.0
#define a5 3.5
#define R_min 0
#define R_max 2

// Version: Naive or Tiled
// #define NAIVE_VERSION
   #define TILED_VERSION


///////////////////////////////////////////////////////////////////////
// Write the resulting time to file
void export2file(float &time)
{
	char fileName[30] = "resultTime.txt";                                            
	ofstream fout(fileName);
	if (!fout)
	{
		cout << "\nCannot Save File ! " << fileName << endl;
		exit(1);
	}
	fout << time << " ms " << endl;
	fout << time / 1000 << " s " << endl;
	fout.close();
	cout << endl;
}

///////////////////////////////////////////////////////////////////////
// Kernels

// Scattered copy
__global__
void Scatter_Copy_Kernel(int * unEmptyCellIdx, int * unEmptyHeadorNum, int num_unEmptyCell,
                         int * globalCellHead)
{
    int tid = blockIdx.x * blockDim.x + threadIdx.x;

	if(tid < num_unEmptyCell) 
	{
		int cell_idx = unEmptyCellIdx[tid];
		int head_num = unEmptyHeadorNum[tid];
		globalCellHead[cell_idx] = head_num;
	}
}

// Create an even grid
__global__
void Split_Kernel(float * dx, float * dy, int dnum,   // Data points
                  float minX, float minY, float cellWidth,
				  int nCol, int nRow, int * global_idx)  // Global index
{
    int tid = blockIdx.x * blockDim.x + threadIdx.x;

	if(tid < dnum) {
		int col_idx = (int) (dx[tid] - minX) / cellWidth;
		int row_idx = (int) (dy[tid] - minY) / cellWidth;
		global_idx[tid] = row_idx * nCol + col_idx;
	}
}


// K Nearest Neighbors Search (KNN) and Average Distance Calculation
__global__
void KNN_Kernel(float * dx, float * dy, int dnum,        // Data points
                float * ix, float * iy, int inum,        // Interpolated points
                float minX, float minY, float cellWidth, // Grid Information
			    int nCol, int nRow, int * global_idx,    // Global indices
				int * head_idx, int * num_pts,           // Index and number
				float * avg_dist)                        // Average distance
{
    int tid = blockIdx.x * blockDim.x + threadIdx.x;

	if(tid < inum) {
	    int col_idx = (int) ((ix[tid] - minX) / cellWidth);
		int row_idx = (int) ((iy[tid] - minY) / cellWidth);

		// Determine level of expanding
		int level = 0, nNeighbor = 0, cell_idx, point_idx;
		while(nNeighbor < kNN) {
			nNeighbor = 0;
			for(int i = col_idx - level; i < col_idx + level; i++) {
				if(i < 0 || i >= nCol)  continue;  // Outside
				for(int j = row_idx - level; j < row_idx + level; j++) {
					if(j < 0 || j >= nRow)  continue;  // Outside
					cell_idx = j * nCol + i;
					nNeighbor += num_pts[cell_idx];
				}
			}
			level++;
		}

		// Search neighbors and Calculate distance
		float d[kNN];  d[0] = cellWidth * (level + 3);  d[0] = d[0] * d[0];
		for(int i = 1; i < kNN; i++)  d[i] = d[0];

		float dist = 0;  nNeighbor = 0;
		for(int i = col_idx - level; i < col_idx + level; i++) {
			if(i < 0 || i >= nCol)  continue;  // Outside
			for(int j = row_idx - level; j < row_idx + level; j++) {
				if(j < 0 || j >= nRow)  continue;  // Outside
				cell_idx = j * nCol + i;
				if(num_pts[cell_idx] == 0)  continue;  // Empty

				for(int k = 0; k < num_pts[cell_idx]; k++) {
					point_idx = head_idx[cell_idx] + k;
					dist  = (ix[tid] - dx[point_idx]) * (ix[tid] - dx[point_idx]) + 
						    (iy[tid] - dy[point_idx]) * (iy[tid] - dy[point_idx]) ;

					if(dist < d[kNN-1]) {  // Potential nearest neighbor
                        d[kNN-1] = dist;   // Replace the last distance
                        for(int jj = 0; jj < kNN - 1; jj++) {  //Sort again by swapping
                            if(d[jj] > d[jj + 1]) {
                                dist = d[jj];  d[jj] = d[jj + 1];  d[jj + 1] = dist;
                            }
				        }
                    }
				}
			}
		}

		dist = 0;
		for(int i = 0; i < kNN; i++)  dist += sqrt(d[i]);
		avg_dist[tid] = dist / kNN;  // Average distance
	}
}

// Calculate the power parameter, and then weighted interpolating
// Without using shared memory (Naive version of the stage 2)
__global__
void AIDW_Kernel_Naive(float * dx, float * dy, float * dz, int dnum,   // Data points
                       float * ix, float * iy, float * iz, int inum,   // Interplated points
                       float Area, float * avg_dist)                   // Area of planar region
{
    int tid = blockIdx.x * blockDim.x + threadIdx.x;

	if(tid < inum) {
        float d[kNN], sum = 0, dist = 0, t = 0, z = 0, alpha;

        float r_obs = avg_dist[tid];                // The observed average nearest neighbor distance
        float r_exp = 1.0 /(2 * sqrt(dnum / Area)); // The expected nearest neighbor distance for a random pattern
        float R_S0 = r_obs / r_exp;                 // The nearest neighbor statistic

		// Normalize the R(S0) measure such that it is bounded by 0 and 1 by a fuzzy membership function 
        float u_R = 0;
		if(R_S0 >= R_min) u_R = 0.5-0.5 * cos(3.1415926 / R_max * (R_S0-R_min));
        if(R_S0 >= R_max) u_R = 1.0;

		// Determine the appropriate distance-decay parameter alpha by a triangular membership function
		// Adaptive power parameter: a (alpha)
        if(u_R>= 0 && u_R<=0.1)  alpha = a1; 
        if(u_R>0.1 && u_R<=0.3)  alpha = a1*(1-5*(u_R-0.1)) + a2*5*(u_R-0.1);
        if(u_R>0.3 && u_R<=0.5)  alpha = a3*5*(u_R-0.3) + a1*(1-5*(u_R-0.3));
        if(u_R>0.5 && u_R<=0.7)  alpha = a3*(1-5*(u_R-0.5)) + a4*5*(u_R-0.5);
        if(u_R>0.7 && u_R<=0.9)  alpha = a5*5*(u_R-0.7) + a4*(1-5*(u_R-0.7));
	    if(u_R>0.9 && u_R<=1.0)  alpha = a5;
		alpha *= 0.5; // Half of the power

		// Weighted average
        z = 0; sum = 0;
        for(int j=0; j < dnum; j++) {
            dist = (ix[tid] - dx[j]) * (ix[tid] - dx[j]) +
                   (iy[tid] - dy[j]) * (iy[tid] - dy[j]) ;
            t = 1.0 /( pow(dist, alpha));  sum += t;  z += dz[j] * t;
        }
        iz[tid] = z / sum;
	}
}

// Calculate the power parameter, and then weighted interpolating
// With using shared memory (Tiled version of the stage 2)
__global__
void AIDW_Kernel_Tiled(float * dx, float * dy, float * dz, int dnum,   // Data points
                       float * ix, float * iy, float * iz, int inum,   // Interplated points
                       float Area, float * avg_dist)                  // Area of planar region
{
    int tid = threadIdx.x + blockIdx.x * blockDim.x; 
  
	float d[kNN], dist = 0, sum = 0, t = 0, alpha;

    // Shared Memory
    __shared__ float sdx[BLOCK_SIZE];
    __shared__ float sdy[BLOCK_SIZE];
    __shared__ float sdz[BLOCK_SIZE];

    int part = (dnum - 1) / BLOCK_SIZE;
    int m, e;

    float sum_up =  0.0;
    float sum_dn =  0.0;   
    float six_s, siy_s;

    float r_obs = avg_dist[tid];               //The observed average nearest neighbor distance
    float r_exp = 1 /(2 * sqrt(dnum / Area));  //The expected nearest neighbor distance for a random pattern
    float R_S0 = r_obs / r_exp;                //The nearest neighbor statistic

    float u_R = 0;
	if(R_S0 >= R_min) u_R = 0.5 - 0.5 * cos(3.1415926 / R_max * (R_S0 - R_min));
    if(R_S0 >= R_max) u_R = 1;

	// Normalize the R(S0) measure such that it is bounded by 0 and 1 by a fuzzy membership function
	// Adaptive power parameter: a (alpha)
    if(u_R>= 0 && u_R<=0.1)  alpha = a1; 
    if(u_R>0.1 && u_R<=0.3)  alpha = a1*(1-5*(u_R-0.1)) + a2*5*(u_R-0.1);
    if(u_R>0.3 && u_R<=0.5)  alpha = a3*5*(u_R-0.3) + a1*(1-5*(u_R-0.3));
    if(u_R>0.5 && u_R<=0.7)  alpha = a3*(1-5*(u_R-0.5)) + a4*5*(u_R-0.5);
    if(u_R>0.7 && u_R<=0.9)  alpha = a5*5*(u_R-0.7) + a4*(1-5*(u_R-0.7));
	if(u_R>0.9 && u_R<=1.0)  alpha = a5;
	alpha *= 0.5; // Half of the power
	
    for(m = 0; m < part; m++) {  // Weighted Sum  
        sdx[threadIdx.x] = dx[threadIdx.x + BLOCK_SIZE * m];
        sdy[threadIdx.x] = dy[threadIdx.x + BLOCK_SIZE * m];
        sdz[threadIdx.x] = dz[threadIdx.x + BLOCK_SIZE * m];
        __syncthreads();

        if (tid < inum) {        
            float six_t = ix[tid];
            float siy_t = iy[tid];

            for(e = 0; e < BLOCK_SIZE; e++) {            
                six_s = six_t - sdx[e];
                siy_s = siy_t - sdy[e];
			    dist = (six_s * six_s + siy_s * siy_s);

                t = 1.0 / (pow(dist, alpha));  sum_dn += t;  sum_up += t * sdz[e];                
            }
        }
        __syncthreads();
    }

    m = part;
    if(threadIdx.x < (dnum - BLOCK_SIZE * m ) ) {        
        sdx[threadIdx.x] = dx[threadIdx.x + BLOCK_SIZE * m];
        sdy[threadIdx.x] = dy[threadIdx.x + BLOCK_SIZE * m];
        sdz[threadIdx.x] = dz[threadIdx.x + BLOCK_SIZE * m];
    }
    __syncthreads();

    if (tid < inum) {    
        float six_t = ix[tid];
        float siy_t = iy[tid];
        for(e = 0; e < (dnum - BLOCK_SIZE * m ); e++) {        
            six_s = six_t - sdx[e];
            siy_s = siy_t - sdy[e];
			dist = (six_s * six_s + siy_s * siy_s);         

            t = 1.0 / (pow(dist, alpha));  sum_dn += t;  sum_up += t * sdz[e]; 
        }
    }
    iz[tid] = sum_up / sum_dn;
}

/////////////////////////////////////////////////////////////////
// Wrappers
void cudaAIDW_Wrapper(thrust::host_vector<float> &dx, thrust::host_vector<float> &dy, thrust::host_vector<float> &dz, int dnum, // Data points, known
                      thrust::host_vector<float> &ix, thrust::host_vector<float> &iy, thrust::host_vector<float> &iz, int inum, // Interplated points, unknown
                      float A)
{
    // Timing, start
    cudaEvent_t start, stop;
    cudaEventCreate(&start);
    cudaEventCreate(&stop);
    cudaEventRecord(start, 0);
	
    // Allocate GPU buffers
	thrust::device_vector<float> dev_dx(dnum), dev_dy(dnum), dev_dz(dnum); // Data points
	thrust::device_vector<float> dev_ix(inum), dev_iy(inum), dev_iz(inum); // Interpolated points

	thrust::device_vector<int> dev_global_idx(dnum); // Global index of data point in grid
	thrust::device_vector<float> dev_avg_dist(inum);  // Average distance of k nearest neighbors

    // Copy from host memory to GPU buffers
	dev_dx = dx;  dev_dy = dy;  dev_dz = dz;
	dev_ix = ix;  dev_iy = iy;  dev_iz = iz;

	// Raw pointer
	float * dev_dx_ptr = thrust::raw_pointer_cast(&dev_dx[0]);
	float * dev_dy_ptr = thrust::raw_pointer_cast(&dev_dy[0]);
	float * dev_dz_ptr = thrust::raw_pointer_cast(&dev_dz[0]);

	float * dev_ix_ptr = thrust::raw_pointer_cast(&dev_ix[0]);
	float * dev_iy_ptr = thrust::raw_pointer_cast(&dev_iy[0]);
	float * dev_iz_ptr = thrust::raw_pointer_cast(&dev_iz[0]);

	int * dev_global_idx_ptr = thrust::raw_pointer_cast(&dev_global_idx[0]);
	float * dev_avg_dist_ptr = thrust::raw_pointer_cast(&dev_avg_dist[0]);
		
    int threadsPerBlock = BLOCK_SIZE;
    int blocksPerGrid = (inum + threadsPerBlock - 1) / threadsPerBlock;
    printf("CUDA kernel launch with %d blocks of %d threads\n", blocksPerGrid, threadsPerBlock);

	//////////////////////////
	// Find min & max X and Y
	float minX, maxX, minY, maxY;
	int idx;

	typedef thrust::device_vector<float>::iterator  floatIter;
	thrust::pair<floatIter, floatIter> extrX, extrY;

	extrX = thrust::minmax_element(dev_dx.begin(), dev_dx.end());  
	extrY = thrust::minmax_element(dev_dy.begin(), dev_dy.end());

	minX = dx[extrX.first  - dev_dx.begin()];
	maxX = dx[extrX.second - dev_dx.begin()];
	minY = dy[extrY.first  - dev_dy.begin()];
	maxY = dy[extrY.second - dev_dy.begin()];

	extrX = thrust::minmax_element(dev_ix.begin(), dev_ix.end());  
	extrY = thrust::minmax_element(dev_iy.begin(), dev_iy.end());

	minX = minX < ix[extrX.first  - dev_ix.begin()] ? minX : ix[extrX.first  - dev_ix.begin()];
	maxX = maxX > ix[extrX.second - dev_ix.begin()] ? maxX : ix[extrX.second - dev_ix.begin()];
	minY = minY < iy[extrY.first  - dev_iy.begin()] ? minY : iy[extrY.first  - dev_iy.begin()];
	maxY = maxY > iy[extrY.second - dev_iy.begin()] ? maxY : iy[extrY.second - dev_iy.begin()];

	// Distance of interval
	float cellWidth = 1.0 /(2 * sqrt(dnum / A));

	// Divide
	int nCol = (int) ((maxX - minX + cellWidth) / cellWidth);
	int nRow = (int) ((maxY - minY + cellWidth) / cellWidth);
	int nCell = nCol * nRow;

	thrust::device_vector<int> head_idx(nCell);
	thrust::device_vector<int> num_pts (nCell);

    int * head_idx_ptr = thrust::raw_pointer_cast(&head_idx[0]);
	int * num_pts_ptr  = thrust::raw_pointer_cast(&num_pts[0]);

	blocksPerGrid = (dnum + threadsPerBlock - 1) / threadsPerBlock;
	Split_Kernel<<<blocksPerGrid, threadsPerBlock>>>(dev_dx_ptr, dev_dy_ptr, dnum,   
                                                     minX, minY, cellWidth,
					                                 nCol, nRow, dev_global_idx_ptr);

	// Sort by keys
	typedef thrust::tuple<floatIter, floatIter, floatIter> pt_Tuple;
	typedef thrust::zip_iterator<pt_Tuple> pt_Iter;

	pt_Iter P_first = thrust::make_zip_iterator(
		make_tuple(dev_dx.begin(), dev_dy.begin(), dev_dz.begin()));

	pt_Iter P_last = thrust::make_zip_iterator(
		make_tuple(dev_dx.end(), dev_dy.end(), dev_dz.end()));

	thrust::sort_by_key(dev_global_idx.begin(), dev_global_idx.end(), P_first);

	
	// Create Grid
	thrust::device_vector<int> keys(dnum);
	thrust::device_vector<int> vals(dnum);

	thrust::fill(keys.begin(), keys.end(), 0);
	thrust::fill(vals.begin(), vals.end(), 0);

	typedef thrust::device_vector<int>::iterator intIter;
	thrust::pair<intIter, intIter> new_End;

	// for finding the head index, use: unique by keys
	// need additional array of values {0, 1, 2, 3, ...}
	keys = dev_global_idx;
	thrust::sequence(vals.begin(), vals.end());
	new_End = thrust::unique_by_key(keys.begin(), keys.end(), vals.begin());
	
	int num_unempty_cell = new_End.first - keys.begin();
	int * keys_ptr = thrust::raw_pointer_cast(&keys[0]);
	int * vals_ptr = thrust::raw_pointer_cast(&vals[0]);

	int blockSize = 1024, gridSize = (num_unempty_cell+1023)/1024;
	Scatter_Copy_Kernel<<<gridSize, blockSize>>>(keys_ptr, vals_ptr, num_unempty_cell, head_idx_ptr);

	// for finding the num of pts, use: reduce by keys
	// need additional array of values {1, 1, 1, 1, ...}
	keys = dev_global_idx;
	thrust::fill(vals.begin(), vals.end(), 1);

	thrust::device_vector<int> tmp_keys(nCell);
	thrust::device_vector<int> tmp_vals(nCell);

	new_End = thrust::reduce_by_key(keys.begin(), keys.end(), vals.begin(),  // Input
		                            tmp_keys.begin(), tmp_vals.begin());     // Output
	num_unempty_cell = new_End.second - tmp_vals.begin();

	thrust::copy_n(tmp_keys.begin(), num_unempty_cell, keys.begin());
	thrust::copy_n(tmp_vals.begin(), num_unempty_cell, vals.begin());

	blockSize = 1024; gridSize = (num_unempty_cell+1023)/1024;
	Scatter_Copy_Kernel<<<gridSize, blockSize>>>(keys_ptr, vals_ptr, num_unempty_cell, num_pts_ptr);
	
	blocksPerGrid = (inum + threadsPerBlock - 1) / threadsPerBlock;

	// kNN to find neighbors, and calculate distances
	KNN_Kernel<<<blocksPerGrid, threadsPerBlock>>>(dev_dx_ptr, dev_dy_ptr, dnum,  // Data points
                   dev_ix_ptr, dev_iy_ptr, inum,
                   minX, minY, cellWidth,
				   nCol, nRow, dev_global_idx_ptr,  
				   head_idx_ptr, num_pts_ptr,
				   dev_avg_dist_ptr);


	// Weighted Interpolate using AIDW
#ifdef NAIVE_VERSION
    AIDW_Kernel_Naive<<<blocksPerGrid, threadsPerBlock>>>(dev_dx_ptr, dev_dy_ptr, dev_dz_ptr, dnum,
                                                          dev_ix_ptr, dev_iy_ptr, dev_iz_ptr, inum,
                                                          A, dev_avg_dist_ptr);
#endif
#ifdef TILED_VERSION
	AIDW_Kernel_Tiled<<<blocksPerGrid, threadsPerBlock>>>(dev_dx_ptr, dev_dy_ptr, dev_dz_ptr, dnum,
                                                          dev_ix_ptr, dev_iy_ptr, dev_iz_ptr, inum,
                                                          A, dev_avg_dist_ptr);
#endif

    // cudaDeviceSynchronize waits for the kernel to finish, and returns
    // any errors encountered during the launch.
    cudaDeviceSynchronize();

    // Copy output vector from GPU buffer to host memory.
	iz = dev_iz;
	
    // Timing, end
    cudaEventRecord(stop, 0);
    cudaEventSynchronize(stop);

    float elapsedTime;
    cudaEventElapsedTime(&elapsedTime, start, stop);
    printf("\nTime to generate : %3.1fms\n", elapsedTime);

    cudaEventDestroy(start);
    cudaEventDestroy(stop);
	
	// Write to .txt file
	export2file(elapsedTime);

}


//////////////////////////////////////////////////////////////////////////////////////////
// main

int main(int argc, char *argv[])
{
#ifdef NAIVE_VERSION
	printf("Version: Naive\n");  
#endif
#ifdef TILED_VERSION
	printf("Version: Tiled\n");
#endif

	int numk = 1000;
	int dnum = numk * 1024;
	int inum = dnum;
    size_t size = dnum * sizeof(float);

	thrust::host_vector<float> dx(dnum), dy(dnum), dz(dnum);
	thrust::host_vector<float> ix(inum), iy(inum), iz(inum);

	// Area of planar region
    float width = 2000 , height =2000;
    float A = width * height;

    // initialize random seed: 
    srand (time(NULL));

    for(int i = 0; i < dnum; i++)
    {
        dx[i] = rand()/(float)RAND_MAX * 1000;
        dy[i] = rand()/(float)RAND_MAX * 1000;
        dz[i] = rand()/(float)RAND_MAX * 1000;
    }

    for(int i = 0; i < inum; i++)
    {
        ix[i] = rand()/(float)RAND_MAX * 1000;
        iy[i] = rand()/(float)RAND_MAX * 1000;
        iz[i] = 0.0f;
    }

	printf("Size = : %d K \n", numk);
    printf("dnum = : %d\ninum = : %d\n", dnum, inum);

	cudaAIDW_Wrapper(dx, dy, dz, dnum, ix, iy, iz, inum, A);

    system("pause");

    return 0;

}
